# Supplementary material for: Identification and characteristics of differentially expressed genes under UV-B stress in Gossypium hirsutum
Source: Front Plant Sci. 2025 Jan 15;15:1529912. doi: 10.3389/fpls.2024.1529912 (PMC11774880; doi:10.3389/fpls.2024.1529912)
Supplement: Supplementary file 2 [file Table1.xlsx]

## Sheet: Sheet1
Table S1. Primers information for qRT-PCR analysis
No.	Gene ID	Gene name	Primer name	Sequence (5'-3')
1	Gohir.A01G131900	PU1	UBI-F	CAGATCTTCGTCAAAACCCT
			UBI-R	GACTCCTTCTGGATGTTGTA
2	Gohir.A07G017400	BHLH82	BHLH82-F	GTTCCTCTCATAACTGATGGC
			BHLH82-R	CCATGAGTTTCACCACTTCTT
3	Gohir.A08G109900	BHLH14	BHLH14-F	TACACCGTATCAGTAAACCGA
			BHLH14-R	AAGACTATGGTCTGGATTCCT
4	Gohir.A06G111100	ERF112	ERF112-F	ACAATCCCAACAGAACCAACC
			ERF112-R	GAGCCACTGTAGCCAAAACTA
5	Gohir.A13G072700	ATHB-13	ATHB-13-F	TGGCACTGAAAGGCAAAGAAC
			ATHB-13-R	GTTGGTGTCCTTGACATACCC
6	Gohir.A11G049100	HAT22	HAT22-F	GATTTGTACCGTCCAGGTTCT
			HAT22-R	ATCTTCGTCTTCATCGCTAAC
7	Gohir.A03G014800	MYB3R5	MYB3R5-F	TCTTCAAGGAAGGGTAACCG
			MYB3R5-R	TTCAAGACCTTTTGCCATCG
8	Gohir.D04G047200	MYB16	MYB16-F	GGCTGATTACAAAGAGGGTA
			MYB16-R	CCTCCATTATATTCCCAACA
9	Gohir.A04G031300	NAC056	NAC056-F	TTGGACCGATGAAACGTCAA
			NAC056-R	CTGGCTAAGCAGAGTGGTAA
10	Gohir.D06G009200	NAC053	NAC053-F	CTTGTTCCGAGTGACGAAATG
			NAC053-R	CGCAGTTAGCCTCCAGAATA
11	Gohir.A11G007100	TCP18	TCP18-F	TCCTCTCGCAAGGGATATGAG
			TCP18-R	GTTGTTTGGTCCAAGTTGAGC
12	Gohir.A01G058800	TCP4	TCP4-F	AGACCAGCCAATTTCCACAAC
			TCP4-R	GAATCCAATGCCAGATAAAGC
13	Gohir.A03G025100	WRKY24	WRKY24-F	ACCACCGACGACGATAACCCT
			WRKY24-R	GCGGAGGAAGCGACTTAAACT
14	Gohir.A04G096000	WRKY33	WRKY33-F	AATGTACCCCAACTCGGGAGT
			WRKY33-R	GCCCCATCTGAGAAATGTGGT
15	Gohir.A11G035700	4CLL9	4CLL9-F	AATCCAAGCCGTTCAAACGC
			4CLL9-R	TGGTTGCATTGACGGCGAAAG
16	Gohir.D05G144800	4CL1	4CL1-F	TTCGCCCAAGACAATGATGCCAT
			4CL1-R	GCGTTAACATCACCCCTTTGG
17	Gohir.D08G242000	CSLD3	CSLD3-F	TCTAGGTCCTTCAAAGGGAGTC
			CSLD3-R	AAGCTCACTGTCGAGATCATCC
18	Gohir.D09G106000	F6'H1	F6'H1-F	AACCCAGACTTCACAGCAGGA
			F6'H1-R	GATTACGAGAGCCCCATTGAT
19	Gohir.A05G172600	PER29	PER29-F	AAATCAATCAGCCAACCCCAGG
			PER29-R	TTGGTCGTCAGGCTGCCTATCA
