# Supplementary material for: Identification and characteristics of differentially expressed genes under UV-B stress in Gossypium hirsutum
Source: Front Plant Sci. 2025 Jan 15;15:1529912. doi: 10.3389/fpls.2024.1529912 (PMC11774880; doi:10.3389/fpls.2024.1529912)
Supplement: Supplementary file 3 [file Table2.xlsx]

## Sheet: Sheet1
Table S2. Primers information for GhMYB4 functional verification
No.	Gene ID	Gene name	Primer name	Sequence (5'-3')
1	Gohir.A01G131900	PU1	UBI-F	CAGATCTTCGTCAAAACCCT
			UBI-R	GACTCCTTCTGGATGTTGTA
2	Gohir.A01G153200	GhMYB4	GhMY4-F	ATGAGGAAGCCTTGTTGCGATA
			GhMY4-R	CTAGTGAAAAAGAAGAAGAGTGGGA
			super-F	atacaccaaatcgactctagaATGAGGAAGCCTTGTTGCGA
			super-R	gcccttgctcaccatggtaccCTAGTGAAAAAGAAGAAGAGTGGGAGT
			qRT-PCR-F	ATTCCACGGCTAAACTTGAACA
			qRT-PCR-R	AGTGAAAAAGAAGAAGAGTGGG
3	Gohir.A13G235200	GhC4H	GhC4H-F	GAGTTTGTGGGTGTCAGGTTCAG
			GhC4H-R	TTGAGACGACACTGTGGTCGATC
4	AT4G05320	UBQ10	UBQ10-F	GGTAACATTGTGCTCAGTGGTGG
			UBQ10-F	AACGACCTTAATCTTCATGCTGC
5	AT2G30490	AtC4H	AtC4H-F	ATCTCAACCACCGTAATCTCG
			At-C4H-R	AACGCCTTGAGTGAGGAGCA
6	AT4G22880	AtANS	AtANS-F	TGATCTAATGGAGCGTGTCAAG
			AtANS-R	CGCGTTGTTAGCCAATTTACTTC
7	AT5G13930	AtCHS	AtCHS-F	CATCTTGGCTATTGGCACTG
			AtCHS-R	GCACATGCGCTTGAACTTCT
