# Supplementary material for: Identification and characteristics of differentially expressed genes under UV-B stress in Gossypium hirsutum
Source: Front Plant Sci. 2025 Jan 15;15:1529912. doi: 10.3389/fpls.2024.1529912 (PMC11774880; doi:10.3389/fpls.2024.1529912)
Supplement: Supplementary file 4 [file Table3.xlsx]

## Sheet: Sheet1
Table S3. Assembly information in leaves transcriptomes of G. hirsutum under UV-B stress
No.	sample	raw_reads	clean_reads	Clean ratio (%)	Q30 %	Total_map	GC content (%)
1	CK1	45074828	44561338	98.86	94.04	43561344(97.76%)	44.21
2	CK2	43759594	43191890	98.70	94.42	42218662(97.75%)	44.21
3	CK3	43900150	43238434	98.49	93.42	42229733(97.67%)	43.11
4	UV-B1	42365110	41808102	98.69	94.26	39454692 (94.37%)	44.04
5	UV-B2	40221856	39695104	98.69	94.29	37358448 (94.11%)	44.01
6	UV-B3	44639400	44070094	98.72	93.96	42193644 (95.74%)	43.58
