# Supplementary material for: Identification and characteristics of differentially expressed genes under UV-B stress in Gossypium hirsutum
Source: Front Plant Sci. 2025 Jan 15;15:1529912. doi: 10.3389/fpls.2024.1529912 (PMC11774880; doi:10.3389/fpls.2024.1529912)
Supplement: Supplementary file 5 [file Table4.xlsx]

## Sheet: Sheet1
Table S4. Structural genes involved in the phenylpropanoid bioanabolic pathway of G. hirsutum under UV-B stress
No.	Gene ID	Gene name	Gene family	Differentially expressed under UV-B stress	The level of gene expression under control condition	The level of gene expression under UV-B stress	JGI description
1	Gohir.D05G144800	4CL1	4CL	up	29.8112	507.868	4-coumarate--CoA ligase 1
2	Gohir.A05G142500	4CL1	4CL	up	68.3217	318.506	4-coumarate--CoA ligase 1
3	Gohir.A03G030300	4CLL7	4CL	up	99.4578	1129	4-coumarate--CoA ligase-like 7
4	Gohir.A11G035700	4CLL9	4CL	up	78.9806	410.945	4-coumarate--CoA ligase-like 9
5	Gohir.A05G005100	4CL1	4CL	down	251.094	72.0825	4-coumarate--CoA ligase 1
6	Gohir.A02G140100	4CL2	4CL	down	113.578	41.6963	4-coumarate--CoA ligase 2
7	Gohir.D13G238200	4CLL7	4CL	down	86.1505	37.2088	4-coumarate--CoA ligase-like 7
8	Gohir.A08G176400	ANT17	ANS	down	217.804	20.7646	Leucoanthocyanidin dioxygenase
9	Gohir.D08G195100	ANT17	ANS	down	574.937	99.2447	Leucoanthocyanidin dioxygenase
10	Gohir.A02G090100	BBE-like 13	BBE-like	down	18.1009	2.00206	Berberine bridge enzyme-like 13
11	Gohir.D02G107300	BBE-like 13	BBE-like	down	50.5629	12.9464	Berberine bridge enzyme-like 13
12	Gohir.A13G081300	BGLU40	BGLU	up	35.2004	195.181	Beta-glucosidase 40
13	Gohir.D13G081000	BGLU40	BGLU	up	191.81	632.786	Beta-glucosidase 40
14	Gohir.D06G152800	BGLU46	BGLU	up	71.1568	938.385	Beta-glucosidase 46
15	Gohir.D10G014400	BGLU46	BGLU	up	57.772	333.266	Beta-glucosidase 46
16	Gohir.A10G014300	BGLU46	BGLU	up	38.5031	167.497	Beta-glucosidase 46
17	Gohir.D10G014300	BGLU46	BGLU	up	14.995	65.4002	Beta-glucosidase 46
18	Gohir.A10G014500	BGLU46	BGLU	up	1.77495	24.0127	Beta-glucosidase 46
19	Gohir.D09G100600	BACOVA_02659	BGLU	down	586.638	87.3271	Beta-glucosidase BoGH3B
20	Gohir.D05G079600	BACOVA_02659	BGLU	down	728.102	61.8293	Beta-glucosidase BoGH3B
21	Gohir.A05G285700	BACOVA_02659	BGLU	down	420.617	66.4764	Beta-glucosidase BoGH3B
22	Gohir.D05G286800	BACOVA_02659	BGLU	down	205.925	54.9409	Beta-glucosidase BoGH3B
23	Gohir.D01G183000	BACOVA_02659	BGLU	down	17.1995	0	Beta-glucosidase BoGH3B
24	Gohir.D13G149600	BGLU18	BGLU	down	603.072	116.001	Beta-glucosidase 18
25	Gohir.A13G144800	BGLU18	BGLU	down	372.299	124.093	Beta-glucosidase 18
26	Gohir.A02G106100	BGLU42	BGLU	down	304.379	104.151	Beta-glucosidase 42
27	Gohir.D03G072000	BGLU42	BGLU	down	60.5706	15.2658	Beta-glucosidase 42
28	Gohir.A09G051600	BGLU44	BGLU	down	2105.68	215.65	Beta-glucosidase 44
29	Gohir.D09G052600	BGLU44	BGLU	down	798.941	144.185	Beta-glucosidase 44
30	Gohir.D07G081200	BGLU44	BGLU	down	299.167	123.813	Beta-glucosidase 44
31	Gohir.D13G240900	CYP73A11	C4H	down	1344.65	278.958	Trans-cinnamate 4-monooxygenase
32	Gohir.A13G235200	CYP73A11	C4H	down	861.031	395.784	Trans-cinnamate 4-monooxygenase
33	Gohir.D11G203600	CAD7	CAD	up	2.6888	1183.32	Probable cinnamyl alcohol dehydrogenase 7/8
34	Gohir.A03G186100	CAD	CAD	down	16.2509	0.859312	Probable cinnamyl alcohol dehydrogenase
35	Gohir.A05G184400	CAD6	CAD	down	1234.42	73.2579	Probable cinnamyl alcohol dehydrogenase 6
36	Gohir.A02G137700	CAD9	CAD	down	2563.2	192.722	Probable cinnamyl alcohol dehydrogenase 9
37	Gohir.D03G048300	CAD9	CAD	down	3426.17	251.742	Probable cinnamyl alcohol dehydrogenase 9
38	Gohir.D04G161800	CCOAOMT1	CCoAOMT	up	147.367	2533.63	Caffeoyl-CoA O-methyltransferase 1
39	Gohir.A04G120300	CCOAOMT1	CCoAOMT	up	113.913	1789.43	Caffeoyl-CoA O-methyltransferase 1
40	Gohir.D13G040400	CCOAOMT1	CCoAOMT	up	33.0514	119.023	Caffeoyl-CoA O-methyltransferase 1
41	Gohir.A12G022900	CCOAOMT1	CCoAOMT	up	596.004	1538.74	Caffeoyl-CoA O-methyltransferase 1
42	Gohir.A03G188300	CCOAOMT2	CCoAOMT	up	2.30642	159.343	Caffeoyl-CoA O-methyltransferase 2
43	Gohir.D05G120800	CCR1	CCR	up	175.796	2080.36	Cinnamoyl-CoA reductase 1
44	Gohir.A05G119800	CCR1	CCR	up	335.815	881.861	Cinnamoyl-CoA reductase 1
45	Gohir.D10G144400	CHS1	CHS	down	289.586	34.8641	Chalcone synthase 1
46	Gohir.A10G121800	CHS1	CHS	down	57.4551	4.46866	Chalcone synthase 1
47	Gohir.D10G144300	CHS1	CHS	down	300.267	11.158	Chalcone synthase 1
48	Gohir.D02G031600	CHS1	CHS	down	870.885	42.9056	Chalcone synthase 1
49	Gohir.A02G024200	CHS1	CHS	down	266.609	19.0433	Chalcone synthase 1
50	Gohir.A12G242100	COMT1	COMT	up	1.41616	377.608	Caffeic acid 3-O-methyltransferase
51	Gohir.D12G243400	COMT1	COMT	up	2.42863	328.587	Caffeic acid 3-O-methyltransferase
52	Gohir.A12G242300	COMT1	COMT	up	67.1707	968.234	Caffeic acid 3-O-methyltransferase
53	Gohir.A13G164700	COMT1	COMT	up	0	8.42065	Caffeic acid 3-O-methyltransferase
54	Gohir.A12G242200	COMT	COMT	up	7.56738	683.641	Caffeic acid 3-O-methyltransferase
55	Gohir.D10G199000	COMT	COMT	up	0	40.0732	Caffeic acid 3-O-methyltransferase
56	Gohir.A12G246200	COMT1	COMT	up	115.01	1942.64	Caffeic acid 3-O-methyltransferase
57	Gohir.D12G243300	COMT1	COMT	up	399.885	1614.28	Caffeic acid 3-O-methyltransferase 1
58	Gohir.A09G112600	COMT	COMT	down	12.3705	0.977937	Caffeic acid 3-O-methyltransferase
59	Gohir.D01G180200	COMT1	COMT	down	534.256	189.87	Caffeic acid 3-O-methyltransferase
60	Gohir.A01G189400	COMT1	COMT	down	297.808	107.438	Caffeic acid 3-O-methyltransferase
61	Gohir.D08G116900	COMT	COMT	down	167.534	26.3827	Caffeic acid 3-O-methyltransferase
62	Gohir.A08G105100	COMT	COMT	down	359.083	92.1135	Caffeic acid 3-O-methyltransferase
63	Gohir.A01G197300	CYP98A2	CYP450	up	2.64206	63.556	Cytochrome P450 98A2
64	Gohir.D13G000100	CYP98A2	CYP450	up	72.4262	231.788	Cytochrome P450 98A2
65	Gohir.D01G187500	CYP98A2	CYP450	up	157.04	367.369	Cytochrome P450 98A2
66	Gohir.A13G001600	CYP98A2	CYP450	up	150.308	396.309	Cytochrome P450 98A2
67	Gohir.D05G195700	DFR	DFR	down	149.503	23.8596	Dihydroflavonol 4-reductase
68	Gohir.A06G008700	DFR	DFR	down	114.788	2.37423	Bifunctional dihydroflavonol 4-reductase/flavanone 4-reductase
69	Gohir.D06G004300	DFR	DFR	down	1020.68	364.913	Bifunctional dihydroflavonol 4-reductase/flavanone 4-reductase
70	Gohir.A05G192500	DFR	DFR	down	591.444	42.3463	Dihydroflavonol 4-reductase
71	Gohir.A05G393300	FLS	F3H	up	8.11784	74.5116	Flavonol synthase/flavanone 3-hydroxylase
72	Gohir.D10G119000	HST	HCT	down	408.738	69.2684	Shikimate O-hydroxycinnamoyltransferase
73	Gohir.A10G147300	HST	HCT	down	199.126	84.086	Shikimate O-hydroxycinnamoyltransferase
74	Gohir.D06G201300	HST	HCT	down	135.667	32.8242	Shikimate O-hydroxycinnamoyltransferase
75	Gohir.A05G117700	HST	HCT	up	232.42	2416.86	Shikimate O-hydroxycinnamoyltransferase
76	Gohir.D05G118600	HST	HCT	up	115.065	894.782	Shikimate O-hydroxycinnamoyltransferase
77	Gohir.D06G200200	HST	HCT	down	92.1883	3.52197	Shikimate O-hydroxycinnamoyltransferase
78	Gohir.A06G192300	HST	HCT	down	319.238	89.9653	Shikimate O-hydroxycinnamoyltransferase
79	Gohir.A06G193400	HST	HCT	up	2.01753	17.8039	Shikimate O-hydroxycinnamoyltransferase
80	Gohir.D10G118900	HST	HCT	down	1177.27	349.14	Shikimate O-hydroxycinnamoyltransferase
81	Gohir.D06G073600	PAL	PAL	up	4.05221	390.903	Phenylalanine ammonia-lyase
82	Gohir.D09G144700	PAL	PAL	up	175.627	1060.4	Phenylalanine ammonia-lyase
83	Gohir.A09G148900	PAL	PAL	up	104.805	458.296	Phenylalanine ammonia-lyase
84	Gohir.A10G204700	PAL6	PAL	down	586.345	122.061	Phenylalanine ammonia-lyase
85	Gohir.D10G212700	PAL6	PAL	down	800.41	257.769	Phenylalanine ammonia-lyase
86	Gohir.A08G039300	PER5	PER	up	15.0894	394.007	Peroxidase 5
87	Gohir.D08G088500	PERN	PER	up	0	8.21195	Peroxidase N
88	Gohir.D12G212900	PER20	PER	up	0.265735	15.4144	Peroxidase 20
89	Gohir.D09G146800	PER21	PER	up	0.907844	473.028	Peroxidase 21
90	Gohir.A09G151200	PER21	PER	up	1.83884	87.4019	Peroxidase 21
91	Gohir.A12G156000	PER27	PER	up	0	34.9935	Peroxidase 27
92	Gohir.D12G159100	PER27	PER	up	2.26568	18.3835	Peroxidase 27
93	Gohir.A05G172600	PER29	PER	up	0	9.11941	Peroxidase 29
94	Gohir.A05G401800	PER52	PER	up	15.7194	54.3575	Peroxidase 52
95	Gohir.D08G249300	PER53	PER	up	12.5686	2897.03	Peroxidase 53
96	Gohir.A08G229000	PER53	PER	up	0.878682	2229.25	Peroxidase 53
97	Gohir.A05G338100	PER55	PER	up	18.5305	123.125	Peroxidase 55
98	Gohir.A08G220700	PER57	PER	up	0.306473	13.9433	Peroxidase 57
99	Gohir.A02G173600	PER64	PER	up	18.5208	156.024	Peroxidase 64
100	Gohir.D10G065800	PER7	PER	up	8.08683	51.5355	Peroxidase 7
101	Gohir.D03G027300	PER73	PER	up	1.387	62.1036	Peroxidase 73
102	Gohir.D09G213700	PNC1	PER	up	0	7.43007	Cationic peroxidase 1
103	Gohir.A08G203900	PNC1	PER	up	0	6.83658	Cationic peroxidase 1
104	Gohir.D02G196200	PNC2	PER	up	2.09901	494.525	Cationic peroxidase 2
105	Gohir.D02G196300	PNC2	PER	up	0	465.839	Cationic peroxidase 2
106	Gohir.A03G173100	PNC2	PER	up	0.53147	92.4901	Cationic peroxidase 2
107	Gohir.D08G088600	PER15	PER	up	469.412	5802.01	Peroxidase 15
108	Gohir.A08G079100	PER15	PER	up	534.404	3353.12	Peroxidase 15
109	Gohir.A03G172900	PERN1	PER	up	0	384.576	Peroxidase N1
110	Gohir.D02G196100	PERN1	PER	up	0	23.2568	Peroxidase N1
111	Gohir.A03G173000	PERN1	PER	up	10.3302	131.759	Peroxidase N1
112	Gohir.A01G015100	PERN1	PER	up	0	8.07072	Peroxidase N1
113	Gohir.D04G162400	PER10	PER	down	8.39604	0	Peroxidase 10
114	Gohir.D05G160100	PER19	PER	down	38.0484	1.67608	Peroxidase 19
115	Gohir.A05G157200	PER19	PER	down	34.0634	0.651958	Peroxidase 19
116	Gohir.D02G134700	PER3	PER	down	34.4005	5.56158	Peroxidase 3
117	Gohir.A05G170100	PER42	PER	down	19853.2	2277.51	Peroxidase 42
118	Gohir.D05G173200	PER42	PER	down	25808.4	3925.42	Peroxidase 42
119	Gohir.D07G002000	PER45	PER	down	21.572	0	Peroxidase 45
120	Gohir.A07G217900	PER63	PER	down	144.374	2.97733	Peroxidase 63
121	Gohir.D07G225000	PER63	PER	down	155.601	19.9758	Peroxidase 63
122	Gohir.D06G111800	PER15	PER	down	9.58075	0	Peroxidase 15
123	Gohir.A10G181500	PER4	PER	down	235.484	3.49073	Peroxidase 4
124	Gohir.D10G188500	PER4	PER	down	130.763	1.48867	Peroxidase 4
125	Gohir.A12G245900	PER5	PER	down	76.2594	1.62989	Peroxidase 5
126	Gohir.A13G042700	TOGT1	TOGT	up	97.4481	7955.89	Scopoletin glucosyltransferase
127	Gohir.D13G041100	TOGT1	TOGT	up	29.9532	6057.84	Scopoletin glucosyltransferase
128	Gohir.D04G161600	TOGT1	TOGT	up	43.5659	1109.94	Scopoletin glucosyltransferase
129	Gohir.D13G041200	TOGT1	TOGT	up	1.44532	86.1121	Scopoletin glucosyltransferase
130	Gohir.A07G184700	UGT71A15	UFGT	down	32.1663	8.29802	UDP-glycosyltransferase 71A15
131	Gohir.D03G050200	UFGT	UFGT	down	61.654	19.6787	Anthocyanidin 3-O-glucosyltransferase 2
