# Supplementary material for: Identification and characteristics of differentially expressed genes under UV-B stress in Gossypium hirsutum
Source: Front Plant Sci. 2025 Jan 15;15:1529912. doi: 10.3389/fpls.2024.1529912 (PMC11774880; doi:10.3389/fpls.2024.1529912)
Supplement: Supplementary file 6 [file Table5.xlsx]

## Sheet: Sheet2
Table S5. DEGs in the phenylpropanoid bioanabolic pathway of G. hirsutum under UV-B stress
No.	Structural gene ID	Gene name	Gene family	Target gene	Gene name	Gene family	The level of gene expression under control condition	The level of gene expression under UV-B stress	JGI description	PCC	MR	Relationship
1	Gohir.A03G030300	4CLL7	4CL	Gohir.A04G101500	ERF113	ERF	3.23185	213.751	Ethylene-responsive transcription factor ERF113	0.9556	23.2379	positive
				Gohir.D09G026800	MYB305	MYB	1.48606	62.9488	Myb-related protein 305	0.9856	16.7332	positive
2	Gohir.A05G005100	4CL1	4CL	Gohir.D09G241700	WRKY23	WRKY	29.2274	294.52	Probable WRKY transcription factor 23	-0.3822	20.0998	negative
3	Gohir.A11G035700	4CLL9	4CL	Gohir.A10G112800	BHLH104	bHLH	35.074	279.722	Transcription factor bHLH104	0.6963	30.6268	positive
4	Gohir.A02G106100	BGLU42	BGLU	Gohir.D05G031200	GATA22	GATA	334.77	1602.9	Putative GATA transcription factor 22	-0.584	24.7386	negative
5	Gohir.D05G079600	BACOVA_02659	BGLU	Gohir.A04G035500	ERF4	ERF	79.0992	1187.3	Ethylene-responsive transcription factor 4	-0.3581	58.7197	negative
				Gohir.A06G129800	ERF4	ERF	60.1849	590.101	Ethylene-responsive transcription factor 4	-0.3234	108.037	negative
				Gohir.A09G196700	ERF1A	ERF	21.3971	2543.19	Ethylene-responsive transcription factor 1A	-0.3215	109.49	negative
				Gohir.D05G347900	ERF4	ERF	97.4636	1419.49	Ethylene-responsive transcription factor 4	-0.4138	33.3766	negative
				Gohir.D11G051200	MYB44	MYB	123.439	916.5	Transcription factor MYB44	-0.4294	47.4658	negative
6	Gohir.D09G052600	BGLU44	BGLU	Gohir.D11G009300	HSFB2A	HSF	29.5742	472.836	Heat stress transcription factor B-2a	-0.4253	11.5326	negative
7	Gohir.D10G014400	BGLU46	BGLU	Gohir.A09G240800	BHLH148	bHLH	132.535	26.3498	Transcription factor bHLH148	0.7785	27.2397	positive
8	Gohir.D13G081000	BGLU40	BGLU	Gohir.D05G359800	NAC072	NAC	37.6281	1207.16	NAC domain-containing protein 72	0.9847	18.8944	positive
				Gohir.D09G026800	MYB305	MYB	1.48606	62.9488	Myb-related protein 305	0.982	29.5635	positive
9	Gohir.D13G240900	CYP73A11	C4H	Gohir.A01G153200	MYB4	MYB	40.2568	16.2524	Transcription repressor MYB4	-0.8903	5.47723	negative
10	Gohir.A13G235200	CYP73A11	C4H	Gohir.A01G153200	MYB4	MYB	40.2568	16.2524	Transcription repressor MYB4	-0.9298	3.4641	negative
11	Gohir.A02G137700	CAD9	CAD	Gohir.D06G135700	NAC073	NAC	11.2025	390.673	NAC domain-containing protein 73	-0.4717	28.4605	negative
12	Gohir.A03G186100	CAD	CAD	Gohir.A12G078400	BZIP44	bZIP	16.3754	0.651958	bZIP transcription factor 44	0.98	19.2094	positive
13	Gohir.A12G022900	CCOAOMT1	CCoAOMT	Gohir.D11G041700	SCRM	bHLH	206.025	73.7118	Transcription factor ICE1	-0.5187	20.0749	negative
14	Gohir.A05G119800	CCR1	CCR	Gohir.D05G026500	BHLH68	bHLH	85.9064	18.0671	Transcription factor bHLH68	0.8656	2	positive
				Gohir.D11G041700	SCRM	bHLH	206.025	73.7118	Transcription factor ICE1	-0.4546	24.3721	negative
15	Gohir.D05G120800	CCR1	CCR	Gohir.D05G026500	BHLH68	bHLH	85.9064	18.0671	Transcription factor bHLH68	0.8494	4.89898	positive
16	Gohir.A01G189400	COMT1	COMT	Gohir.A09G096500	NAC090	NAC	0.306473	14.056	NAC domain-containing protein 90	-0.3067	128.744	negative
				Gohir.A10G027400	ERF12	ERF	13.0427	160.247	Ethylene-responsive transcription factor 12	-0.5224	12.3288	negative
				Gohir.A12G215000	HAT2	HD-ZIP	417.682	64.0368	Homeobox-leucine zipper protein HAT2	-0.5332	4.47214	negative
				Gohir.D07G023500	RAX3	MYB	21.8499	352.657	Transcription factor RAX3	-0.5673	1.73205	negative
				Gohir.D08G186400	HAT2	HD-Zip	48.2766	3.18735	Homeobox-leucine zipper protein HAT2	-0.5293	18.9737	negative
				Gohir.D12G217600	HAT2	HD-Zip	612.984	22.5932	Homeobox-leucine zipper protein HAT2	-0.3847	81.9756	negative
17	Gohir.A12G242100	COMT1	COMT	Gohir.A11G130900	MYB14	MYB	13.6931	76.6414	Transcription factor MYB14	0.7633	12.4097	positive
				Gohir.A13G073700	TCP15	TCP	328.323	110.351	Transcription factor TCP15	-0.4521	26.1151	negative
18	Gohir.D01G180200	COMT1	COMT	Gohir.A09G148200	TCP11	TCP	13.2843	1.49997	Transcription factor TCP11	-0.5522	27	negative
				Gohir.A12G215000	HAT2	HD-Zip	417.682	64.0368	Homeobox-leucine zipper protein HAT2	-0.4307	63.7809	negative
				Gohir.D07G023500	RAX3	MYB	21.8499	352.657	Transcription factor RAX3	-0.5666	4.89898	negative
				Gohir.D08G186400	HAT2	HD-Zip	48.2766	3.18735	Homeobox-leucine zipper protein HAT2	-0.557	9.74679	negative
19	Gohir.A12G242200	COMT	COMT	Gohir.D02G010800	NAC086	NAC	0	21.288	NAC domain-containing protein 86	0.6723	10.9087	positive
20	Gohir.D12G243400	COMT1	COMT	Gohir.A12G119500	WRKY42	WRKY	28.9557	133.636	WRKY transcription factor 42	0.9113	2.23607	positive
				Gohir.A13G160700	MYB105	MYB	9.22984	908.019	Transcription factor MYB105	0.8538	18.3303	positive
				Gohir.D10G104700	WRKY51	WRKY	0	12.2908	Probable WRKY transcription factor 51	0.8757	29.1719	positive
				Gohir.D11G049900	HSF24	HSF	2.61289	119.392	Heat shock factor protein HSF24	0.8875	11.3137	positive
21	Gohir.D06G073600	PAL	PAL	Gohir.D06G186900	WRKY70	WRKY	401.617	5661.3	Probable WRKY transcription factor 70	0.94	24.7992	positive
				Gohir.D06G084600	WRKY50	WRKY	6.24427	365.215	Probable WRKY transcription factor 50	0.9472	26.533	positive
22	Gohir.A03G173100	PNC2	PER	Gohir.D07G096000	BHLH62	bHLH	20.5059	339.586	Transcription factor bHLH62	0.9612	8.3666	positive
				Gohir.D10G039400	WRKY28	WRKY	3.39296	538.219	Probable WRKY transcription factor 28	0.9551	6.7082	positive
23	Gohir.A07G217900	PER63	PER	Gohir.D13G152600	BZIP61	bZIP	67.9129	4.65341	Basic leucine zipper 61	0.8213	8.48528	positive
24	Gohir.A08G039300	PER5	PER	Gohir.A11G038000	BHLH137	bHLH	72.709	6.10986	Transcription factor bHLH137	0.8052	20.199	positive
				Gohir.D11G026700	HAT2	HD-Zip	374.428	56.4545	Homeobox-leucine zipper protein HAT2	0.8475	25.923	positive
				Gohir.D11G262100	ERF1B	ERF	0	135.144	Ethylene-responsive transcription factor 1B	0.8641	6.55744	positive
25	Gohir.A10G181500	PER4	PER	Gohir.A03G137400	KNAT6	TALE	24.5266	1.51127	Homeobox protein knotted-1-like 6	0.8148	28.6182	positive
26	Gohir.A12G156000	PER27	PER	Gohir.A05G087000	FIT	bHLH	14.3727	0.372166	Transcription factor FER-LIKE IRON DEFICIENCY-INDUCED TRANSCRIPTION FACTOR	0.9624	2.44949	positive
				Gohir.A11G010300	LAF1	MYB	0	12.0758	Transcription factor LAF1	0.9422	3.4641	positive
27	Gohir.A12G245900	PER5	PER	Gohir.1Z076300	HOX3	HD-Zip	4.11053	20.0396	Homeobox-leucine zipper protein HOX3	0.9234	14.7309	positive
28	Gohir.D02G196200	PNC2	PER	Gohir.A05G252800	ERF020	ERF	1.70505	157.028	Ethylene-responsive transcription factor ERF020	0.9321	15.5885	positive
				Gohir.A10G111800	MYB15	MYB	0.294897	126.133	Transcription factor MYB15	0.8653	25.9808	positive
				Gohir.D07G096000	BHLH62	bHLH	20.5059	339.586	Transcription factor bHLH62	0.9703	3.16228	positive
				Gohir.D10G039400	WRKY28	WRKY	3.39296	538.219	Probable WRKY transcription factor 28	0.941	16.6132	positive
29	Gohir.D03G027300	PER73	PER	Gohir.A12G165800	PRE5	bHLH	17.0402	0.977937	Transcription factor PRE5	0.9448	15.4919	positive
				Gohir.D12G169200	PRE5	bHLH	19.8554	0	Transcription factor PRE5	0.9478	5.09902	positive
30	Gohir.D04G162400	PER10	PER	Gohir.A10G031500	BHLH30	bHLH	47.7301	15.5094	Transcription factor bHLH30	0.9417	18.9737	positive
				Gohir.D12G159500	HDG2	HD-Zip	416.25	74.061	Homeobox-leucine zipper protein HDG2	-0.4378	34	negative
31	Gohir.D06G111800	PER15	PER	Gohir.D08G178500	NAC071	NAC	50.4661	16.0604	NAC domain-containing protein 71	0.8831	20.199	positive
32	Gohir.D04G161600	TOGT1	TOGT	Gohir.A04G101400	NAC083	NAC	1175.39	3017.49	NAC domain-containing protein 83	0.9075	6.63325	positive
				Gohir.D04G140500	NAC083	NAC	620.018	1777.54	NAC domain-containing protein 83	0.8933	27.1109	positive
33	Gohir.A02G024200	CHS1	CHS	Gohir.A09G226400	ERF098	ERF	0	59.4924	Ethylene-responsive transcription factor ERF098	0.7563	50.1996	positive
				Gohir.D12G142900	BHLH162	bHLH	8.26826	0.372166	Transcription factor bHLH162	0.9601	21.8174	positive
34	Gohir.D02G031600	CHS1	CHS	Gohir.D12G142900	BHLH162	bHLH	8.26826	0.372166	Transcription factor bHLH162	0.9548	26.9444	positive
35	Gohir.D10G144400	CHS1	CHS	Gohir.D04G178400	BHLH167	bHLH	21.2424	0.372166	Transcription factor bHLH167	0.8424	23.3238	positive
36	Gohir.A05G192500	DFR	DFR	Gohir.A08G034500	MYB3	MYB	9.25255	0	Transcription factor MYB3	0.8792	27.4591	positive
37	Gohir.A06G008700	DFR	DFR	Gohir.A13G099200	MYB5	MYB	2.89621	14.2467	Transcription repressor MYB5	0.8718	2.82843	positive
38	Gohir.D05G195700	DFR	DFR	Gohir.A08G034500	MYB3	MYB	9.25255	0	Transcription factor MYB3	0.871	25.4165	positive
39	Gohir.A05G117700	HST	HCT	Gohir.A03G115700	BHLH111	bHLH	11.5756	0.651958	Transcription factor bHLH111	0.9087	27.7128	positive
40	Gohir.D06G200200	HST	HCT	Gohir.A12G096300	ERF034	ERF	28.2834	1.3501	Ethylene-responsive transcription factor ERF034	0.764	29.3258	positive
